# Supplementary material for: Single-Cell Transcriptome Sequence Profiling on the Morphogenesis of Secondary Hair Follicles in Ordos Fine-Wool Sheep
Source: Int J Mol Sci. 2024 Jan 2;25(1):584. doi: 10.3390/ijms25010584 (PMC10779399; doi:10.3390/ijms25010584)
Supplement: Supplementary file 1 [file ijms-25-00584-s001.zip]

Archive with 1 entries (1 files):
- ijms-2756429-supplementary.pdf
